# Supplementary material for: Redox Biomarkers and Matrix Remodeling Molecules in Ovarian Cancer
Source: Antioxidants (Basel). 2024 Feb 4;13(2):200. doi: 10.3390/antiox13020200 (PMC10885995; doi:10.3390/antiox13020200)
Supplement: Supplementary file 1 [file antioxidants-13-00200-s001.zip]

Archive with 1 entries (1 files):
- antioxidants-2795591-supplementary.pdf
